# Supplementary material for: Public transcriptome database-based selection and validation of reliable reference genes for breast cancer research
Source: Biomed Eng Online. 2021 Dec 11;20:124. doi: 10.1186/s12938-021-00963-8 (PMC8665499; doi:10.1186/s12938-021-00963-8)
Supplement: Supplementary file 4 — Additional file 4: Table S2. Primer sequences and amplicon information of candidate RGs and target genes for qRT-PCR. [file 12938_2021_963_MOESM4_ESM.xlsx]

## Sheet: Table S2
Table S2 Primer sequences and amplicon information of candidate RGs and target genes for qRT-PCR
Type	Gene	ENSid	Description	Forward primer/Rorward primer	Theoretical Tm (℃)	Product size (bp)	Primer efficiency (%)	Coefficient of determination (R2)
Commonly uesd HKGs	ACTB	ENSG00000075624.12	β-Actin	AGAGAGGCATCCTCACCCTG	60.69	241	0.962407	0.996
				GATAGCACAGCCTGGATAGCA	59.65
	GAPDH	ENSG00000111640.13	glyceraldehyde-3-phosphate dehydrogenase	CAAATTCCATGGCACCGTCA	59.11	132	1.0014	0.997
				GACTCCACGACGTACTCAGC	60.18
	GUSB	ENSG00000169919.15	beta-glucuronidase	CAGAGCGAGTATGGAGCAGA	58.97	191	0.935177	0.998
				ACTCTCGTCGGTGACTGTTC	59.41
	RPL13A	ENSG00000142541.15	ribosomal protein L13a	CACCGCCCTACGACAAGAAA	60.32	121	0.984007	0.998
				TACTTCCAGCCAACCTCGTG	59.68
	TUBA1A	ENSG00000167552.12	tubulin alpha 1a	CCTGGAGCACTCTGATTGTG	58.26	106	0.988067	0.997
				CCTATTCAGGTTAGTATAGGTTGGA	57.15
	B2M	ENSG00000166710.16	beta-2-microglobulin	GGCTATCCAGCGTACTCCAAA	59.86	104	1.00332	0.999
				CGGATGGATGAAACCCAGACA	60.07
Novel prdicted HKGs	SF1	ENSG00000168066.19	splicing factor 1	TCGAGACTCCAGAGGACCAG	60.03	142	0.922	0.998
				GTGGTGTTGGTAATGCTGCG	60.11
	TARDBP	ENSG00000120948.14	TAR DNA binding protein	TGGCTTTGGGAATCAGGGTG	60.25	161	0.999493	0.997
				CCCAACTGCTCTGTAGTGCT	59.68
	YY1	ENSG00000100811.9	YY1 transcription factor	GGCGACACCCTCTACATCG	59.93	81	0.9	0.999
				GGTCTCCACCTCGATCTCGT	60.75
	THRAP3	ENSG00000054118.12	thyroid hormone receptor associated protein 3	CCGTGCCAAAACCTAGTCCT	59.96	241	0.962	0.997
				AGATACCTCTTTGTATAGGCTGCT	58.85
	RHOA	ENSG00000067560.9	ras homolog family member A	AGATACCTCTTTGTATAGGCTGCT	60	95	0.96	0.999
				TTCTTCCCACGTCTAGCTTGC	60.34
	RNF10	ENSG00000022840.14	ring finger protein 10	ACCCAAGAGCGATGGAAAGA	59.02	219	0.96	0.997
				GCCTCTGCTACCTCATCTCG	59.69
	QRICH1	ENSG00000198218.9	glutamine rich 1	GACAGTAGACAGTGCCCACC	60.04	170	0.928	0.998
				CACTGACGTGAACTGCGTTG	60.04
	TRA2B	ENSG00000136527.16	transformer 2 beta homolog	GGCGTTCAAGAGGATTTGCC	59.83	149	0.918	0.998
				TCCTGGTGTTGGCGTATGTG	60.32
	SRSF3	ENSG00000112081.15	serine and arginine rich splicing factor 3	GCTGCCGTGTAAGAGTGGAA	60.32	175	0.944	0.999
				CTAGAAAGGGACCTGCTCCG	59.54
	DNAJC8	ENSG00000126698.9	DnaJ heat shock protein family (Hsp40) member C8	GAGATGGTCGTGTGGACAGC	60.74	90	1.054	0.998
				TCGGTGGTCTCAGGAAGGTC	60.9
Target genes	MAPK3	ENSG00000102882.10	mitogen-activated protein kinase 3	TCATCAACACCACCTGCGAC	60.6	104	0.933401	0.998
				CGTAGCCACATACTCCGTCA	59.26
	JNK2	ENSG00000050748.16	mitogen-activated protein kinase 9	AGACTGCACCCTGAAGATCC	59.09	87	0.974166	0.998
				TACCGTGTCACCACGTAAGG	59.4
	FAAH	ENSG00000117480.14	fatty acid amide hydrolase	GCCGTCAGCTACACTATGCT	59.9	100	0.932256	0.998
				AATGTTCCATCTGGGCCTCG	60.11
	HIF1A	ENSG00000100644.15	hypoxia inducible factor 1 subunit alpha	GCACAGGCCACATTCACGTA	60.95	84	0.925336	0.999
				GCACCAAGCAGGTCATAGGT	60.04
