# Supplementary material for: Public transcriptome database-based selection and validation of reliable reference genes for breast cancer research
Source: Biomed Eng Online. 2021 Dec 11;20:124. doi: 10.1186/s12938-021-00963-8 (PMC8665499; doi:10.1186/s12938-021-00963-8)
Supplement: Supplementary file 5 — Additional file 5: Table S3. Ct values of the 16 candidate RGs in all samples. [file 12938_2021_963_MOESM5_ESM.xlsx]

## Sheet: Tables S3
Table S3 Ct values of the 16 candidate RGs in all samples
Group	Level	Sample name	Bio_rep_No	ACTB	GAPDH	GUSB	RPL13A	TUBA1A	B2M	SF-1	TARDBP	YY1	THRAP3	RHOA	RNF-10	QRICH1	TRA2B	SRSF3	DNAJC8
Tissue samples	HR+HER2-_C	12C	1	17.3977	16.3996	21.0943	15.1893	19.4451	15.9165	20.5295	21.8525	22.4801	19.5984	19.0768	22.6222	22.0106	20.2738	20.5906	20.8981
		28C	2	18.5156	17.1458	22.0895	16.4801	20.5489	17.9666	21.2322	22.8004	22.8071	20.6104	20.2885	23.0391	23.8235	21.5898	21.594	21.9606
		58C	3	18.6214	17.656	21.8781	16.0991	20.5329	17.2634	21.4263	22.8335	22.9211	20.4102	19.4009	22.3893	23.2502	21.7297	21.2622	21.9609
		62C	4	18.7626	17.5912	20.9571	15.6492	20.0201	16.2557	21.9739	22.9704	23.4481	20.8607	18.9377	22.1057	22.903	21.536	21.4887	21.1715
		66C	5	17.613	16.6815	20.5354	14.1665	19.8551	16.4437	20.1001	21.1448	21.7912	19.085	18.7329	21.2553	21.6659	20.2979	19.9951	21.1228
		88C	6	19.4995	18.3844	21.3444	15.3821	21.2137	17.8081	21.6363	22.9207	23.629	20.6344	20.0102	22.824	23.436	22.0044	21.9158	22.0774
	HR+HER2-_P	12P	1	22.275	21.5321	20.3682	18.1344	24.6974	20.6639	24.4259	25.9767	25.7715	23.3875	22.5993	26.1519	26.3688	24.2015	24.3317	23.6905
		28P	2	20.6548	19.3046	22.4484	16.256	21.8942	18.5101	22.8216	24.1066	24.1477	21.4339	20.8175	23.5117	24.3966	22.8568	22.3043	22.8461
		58P	3	22.3399	20.832	24.342	17.4476	23.5869	19.6612	24.1276	25.1399	25.4225	23.263	22.465	25.6501	26.0165	23.9287	23.9713	23.5699
		62P	4	20.924	19.2706	22.8188	15.6822	22.5117	18.2859	22.7471	23.9305	24.5037	21.1995	21.0124	24.4745	24.4658	22.3957	22.0288	22.7481
		66P	5	18.6366	17.5755	21.3438	15.0532	21.158	17.5088	21.1339	22.8689	22.6435	20.1814	19.5894	22.4754	22.7842	21.2828	21.0355	21.5838
		88P	6	20.7025	19.3975	21.726	16.9922	22.5047	19.3027	22.4033	23.8241	24.3541	21.4641	21.2778	24.2891	24.3347	22.6915	23.2399	23.1782
	HR+HER2+_C	46C	1	20.0072	17.6883	22.3059	15.1028	21.4691	17.2238	22.9032	24.3339	23.5856	21.8714	20.3206	23.6781	24.4779	21.6647	21.2644	22.3117
		47C	2	18.5384	17.4593	20.1797	16.1035	20.2085	16.0132	21.6438	23.3909	22.0787	21.0849	19.4568	23.1909	23.4929	21.1328	20.9537	21.3413
		68C	3	19.3641	19.0963	21.8515	15.6652	21.7742	16.2226	22.4169	23.7957	23.6398	21.1714	19.508	23.5479	23.5332	22.2398	21.0361	22.2979
		69C	4	21.4483	20.49	24.5735	18.0697	23.2334	18.8912	24.5735	26.1987	25.2824	23.9156	21.9432	26.0973	26.4147	24.5719	24.0549	23.7899
		71C	5	18.5428	17.1167	21.9556	15.437	20.2345	16.884	22.2666	23.5604	23.6351	20.9385	19.1734	23.2285	23.1533	21.2621	20.731	21.4287
		73C	6	20.2789	18.0773	22.9235	16.6426	22.805	16.3771	23.0147	24.8408	24.3673	22.3059	20.3804	24.0237	24.3024	22.8639	23.061	19.9739
	HR+HER2+_P	46P	1	19.4601	17.5776	22.0881	14.2716	20.7866	17.6638	21.2665	23.0991	23.1409	20.2189	20.1959	22.9784	23.0193	21.426	20.8077	21.9421
		47P	2	19.1568	17.8452	21.6861	14.7267	20.8406	17.369	21.2368	23.0312	23.3349	20.7131	19.8986	22.8943	23.3695	21.4604	21.2831	22.0103
		68P	3	21.4002	20.7086	22.6527	17.4409	22.9338	19.4664	23.6525	25.1892	25.754	22.5316	22.135	25.2228	25.3671	23.5303	23.0737	23.4395
		69P	4	21.2096	20.2713	23.3447	17.067	22.5185	19.8189	23.0386	24.4775	24.8515	21.5907	21.5727	24.8345	24.7803	23.2279	22.9245	22.633
		71P	5	22.6749	21.1038	25.208	18.0727	24.4199	20.0938	25.3816	26.546	26.7579	23.8721	22.6048	26.5455	26.8965	24.423	23.8713	24.113
		73P	6	20.8783	19.6122	23.5666	16.3796	22.8994	18.3216	23.2696	24.5862	24.9794	22.1754	21.6528	24.547	25.0876	23.3024	22.8843	23.2626
	HR-HER2-_C	1C	1	19.5108	17.366	21.6068	16.6849	22.4834	17.2729	22.2734	24.0894	23.5533	20.9327	20.5598	24.179	23.964	21.5262	21.7398	21.9997
		64C	2	19.0621	17.4173	21.264	15.4475	21.263	15.734	21.2815	23.2443	22.6366	20.8456	19.4218	23.7842	25.1229	20.9902	20.6089	21.577
		6C	3	16.4911	15.8129	20.817	14.0154	19.8708	14.4882	20.1306	21.0032	22.0461	18.6347	17.4386	21.522	21.9595	19.3698	18.1495	20.6751
		91C	4	16.6704	14.6684	20.4664	14.398	19.7439	14.2858	20.5972	22.2222	21.8415	19.2136	18.353	21.726	22.2684	20.4947	19.0223	20.6451
		93C	5	18.4308	14.3539	20.4365	13.2809	19.8428	14.7804	21.7557	24.066	23.2244	20.3272	18.8092	22.9741	23.5642	20.2372	18.9408	21.5573
		99C	6	17.5641	16.2254	20.9816	15.631	18.8654	15.8577	21.5194	22.1711	23.1083	20.6263	18.4898	22.8591	22.9298	20.4472	19.6909	21.5421
	HR-HER2-_P	1P	1	24.3998	23.2331	26.3312	19.4661	25.9782	22.7208	26.2695	27.9794	27.8136	25.3536	24.0431	27.4344	28.2922	26.5356	25.1733	24.4605
		64P	2	20.5344	19.092	22.6639	15.6197	22.2188	18.5236	22.543	24.241	24.5023	21.4696	20.9022	24.3189	24.6468	22.4753	21.9805	22.7789
		6P	3	20.8979	20.5847	24.0914	17.2031	22.7481	18.995	23.7158	25.2788	25.7477	22.9644	21.7377	24.8697	26.0109	24.0587	22.9537	23.6852
		91P	4	22.4481	21.3616	24.3413	17.8917	23.9192	19.6854	24.9113	25.381	26.2168	23.5718	22.209	26.2307	26.1953	24.3184	23.7667	23.8426
		93P	5	21.3127	20.4848	24.5853	17.7876	22.9182	19.3325	24.5855	25.6319	26.5301	23.2525	22.2154	25.8538	25.8726	24.0949	23.2499	24.1372
		99P	6	20.4876	19.3539	23.0005	16.5485	22.2745	18.2497	23.0606	24.5309	24.9199	21.9905	21.1395	24.5748	24.8063	22.9691	22.4286	23.2251
	HR-HER2+_C	50C	1	19.2492	18.9523	21.1832	16.4933	21.4032	15.7973	21.5592	23.5557	23.1296	21.1449	20.0625	23.6251	25.0242	21.7457	22.2544	21.6655
		51C	2	17.8569	18.2716	21.515	16.3364	20.1018	16.3953	21.6576	23.0806	23.111	21.0995	19.2041	22.9972	23.3524	21.4846	21.0967	21.4543
		53C	3	20.6548	20.1833	22.9939	17.2144	23.3044	17.5921	23.8667	25.0942	25.3927	22.5113	21.6397	25.401	25.4501	23.2717	23.3958	23.1716
		54C	4	18.6837	17.4734	20.9298	15.2258	20.946	15.214	21.4493	23.1536	23.0096	20.4073	19.4775	22.9285	23.3202	21.0585	21.1157	19.122
		87C	5	17.5151	15.8163	20.4538	15.0797	17.8077	14.8885	21.0932	22.624	21.5895	19.5849	18.5192	21.5338	22.5224	20.0526	19.2071	20.6513
		89C	6	18.999	18.6256	20.5343	17.0236	21.3506	16.5223	22.4416	23.5681	23.9153	21.4514	19.8529	23.4017	24.0834	22.3079	22.6996	22.1394
	HR-HER2+_P	50P	1	20.2732	20.1026	23.2505	17.3639	22.4295	19.4796	22.8978	24.7888	24.8708	22.1256	21.3302	24.7314	25.161	23.057	22.6213	23.245
		51P	2	21.9931	20.6234	23.9869	17.3304	23.1887	20.6837	24.4263	25.6366	25.9085	23.1735	22.4375	26.2446	25.8767	24.0417	23.3364	23.1266
		53P	3	23.0294	21.7849	25.2324	18.4904	24.7037	20.4629	25.1699	26.3918	26.5627	23.9714	22.9107	26.4952	26.8765	25.0725	24.6166	24.0317
		54P	4	21.9244	21.0348	23.9187	17.3249	23.6045	18.3981	24.2085	25.8421	25.7393	22.9679	22.0714	25.4477	26.0332	23.9093	23.6203	23.5214
		87P	5	22.6821	21.8296	25.1515	18.047	24.5181	20.1192	25.0886	26.7034	26.1769	24.1835	22.7286	26.9942	27.1333	25.143	24.129	24.1868
		89P	6	20.3567	18.8842	22.6749	16.3813	21.9311	18.1511	23.5489	24.3405	25.0529	21.6839	20.8133	24.562	25.2126	22.613	22.1948	23.0324
	NAC_C	20C	1	19.114	18.2586	21.4938	15.8083	21.0933	15.7941	22.1098	24.0309	23.3229	21.0246	19.575	23.801	23.8396	21.8362	21.5365	22.0918
		38C	2	19.883	19.3025	21.9625	15.4422	22.3295	17.4347	21.7527	23.1241	23.4669	21.1275	20.0943	23.2337	23.8311	21.7101	21.1083	22.1523
		40C	3	19.3947	18.9537	21.5908	15.6362	22.1457	15.0506	22.1253	24.0537	23.6109	20.7735	19.6271	23.3818	24.0736	21.7112	21.1275	22.1658
		48C	4	22.4642	20.279	22.7347	17.3082	23.3973	18.9405	22.8344	23.9828	23.404	22.4943	20.2404	24.0494	23.6262	21.5399	23.4652	21.1058
		67C	5	18.0866	17.5187	20.6798	15.3594	20.2094	15.3463	21.3426	22.9639	22.7316	20.1319	19.2542	22.9934	22.9732	21.0328	21.0482	21.4654
		76C	6	19.3921	17.6724	21.2206	15.61	21.7544	15.4743	22.0803	23.073	22.6868	20.4728	19.4345	23.6633	23.1867	20.969	20.9959	21.0419
	NAC_P	20P	1	20.2792	19.1046	22.158	16.2894	21.7224	17.3574	22.5291	24.3596	24.2759	21.2876	20.4008	24.5304	24.2856	22.4123	22.1733	22.8414
		38P	2	25.1262	23.6685	26.2613	19.3373	25.6764	21.9572	25.9082	27.6972	27.5889	25.0645	24.5385	28.3073	28.0036	26.0507	25.702	24.2118
		40P	3	21.2596	20.9133	23.9702	17.7765	23.165	18.252	23.9378	25.7331	25.7799	23.1111	21.9865	25.531	26.0537	24.0754	23.9984	24.0014
		48P	4	25.0822	24.1108	26.039	19.8503	26.2238	22.4979	26.6732	28.3511	28.4148	25.8677	24.8921	28.1302	28.7897	27.1258	26.3107	23.7776
		67P	5	21.2158	20.0625	23.1661	16.3194	22.1355	18.4855	23.5518	24.8632	24.8913	21.4271	21.2382	25.1247	24.9356	22.9284	22.1486	22.5243
		76P	6	21.9644	20.0655	23.384	15.8477	23.1334	18.9222	23.4795	24.4946	24.6197	21.9186	21.8966	25.2215	25.1769	23.2072	22.7967	23.2013
	benign tumor	82B	1	20.1867	17.7925	20.74	14.2255	21.1141	17.0988	21.9352	23.223	22.9989	20.0871	19.2862	22.7459	23.6026	21.163	20.1673	21.409
		83B	2	23.0947	22.2951	25.1227	17.5671	24.8145	19.9449	24.9822	26.5059	25.3946	23.7832	23.088	26.5724	26.7161	24.7612	24.1674	23.1646
		84B	3	22.6939	21.0598	23.6937	16.774	23.707	19.889	24	25.9757	25.5475	23.0069	22.0858	25.7219	25.7072	24.1823	23.4483	23.631
		85B	4	21.098	20.763	24.0995	16.1701	23.7057	16.7237	23.7592	25.3426	25.2423	22.902	21.2132	25.4332	25.419	23.3644	22.3028	23.198
		92B	5	19.3748	18.1019	20.9526	14.5311	19.6951	16.9813	21.683	24.0956	23.0314	20.1211	18.8409	22.449	22.9563	21.3208	20.2896	21.1882
		94B	6	19.0372	17.4361	21.727	15.1783	20.0709	16.9491	22.132	24.2437	23.3937	20.9695	19.3747	22.8681	23.5679	21.451	20.7647	21.918
Cell strain samples	MCF-10A	MCF-10A-1	1	12.3174	13.2251	19.5331	13.5816	19.7577	15.2723	17.6899	19.2271	19.998	17.6337	17.0235	19.0411	20.1348	18.6599	17.2	19.6164
		MCF-10A-2	2	12.2268	13.1164	19.506	13.5234	19.5896	15.2291	17.491	18.9596	20.0612	17.4449	16.9402	18.7972	20.1181	18.5817	17.0642	19.3935
		MCF-10A-3	3	12.7035	13.3273	19.6894	13.8275	19.8933	15.2533	17.9291	19.2384	20.5304	17.8609	17.0938	19.1071	20.3945	18.8611	17.2925	19.5449
	MCF-7	MCF-7-1	1	13.1314	14.3958	19.8972	13.0634	20.0345	17.6033	17.1886	18.7416	18.8892	17.5047	17.2991	18.4419	19.9834	18.0231	16.9788	19.3225
	MCF-7	MCF-7-2	2	13.2075	14.299	19.9299	13.058	19.9837	17.5156	17.359	18.8422	18.8843	17.6604	17.2012	18.2672	20.1781	18.0654	17.0996	19.1981
	MCF-7	MCF-7-3	3	13.1469	14.3737	19.9713	12.941	20.0388	17.4077	17.1785	18.7249	18.9716	17.5318	17.2993	18.2789	20.101	18.0579	16.892	19.4253
	MDA-MB-231	MDA-MB-231-1	1	12.2449	13.6323	18.2335	13.2506	19.4772	15.0336	16.5406	18.6433	19.6743	16.9109	16.1849	17.5596	19.1565	18.6039	17.2188	18.6879
	MDA-MB-231	MDA-MB-231-2	2	12.3251	13.3882	18.3027	13.4322	19.2561	14.9323	16.763	18.664	19.584	17.2446	16.1449	17.916	19.2925	18.6303	17.2839	18.961
	MDA-MB-231	MDA-MB-231-3	3	12.68	13.849	18.3915	13.2774	20.0912	15.0709	16.9426	19.0831	19.6285	17.3801	16.4939	18.2092	19.7566	19.1302	17.6709	19.0144
	MDA-MB-231(ov)	MDA-MB-231(ov)-1	1	12.9367	13.6767	19.1633	14.0267	20.1033	15.36	17.2433	19.2567	20.2367	17.5067	16.7133	18.47	19.96	19.3667	17.5733	19.2867
	MDA-MB-231(ov)	MDA-MB-231(ov)-2	2	12.303	13.4734	18.593	13.5091	19.5326	14.9401	16.6455	18.8148	19.711	17.2036	16.3664	17.9326	19.2525	18.8994	17.4034	18.9855
	MDA-MB-231(ov)	MDA-MB-231(ov)-3	3	12.0391	13.0846	18.3846	13.2133	19.3114	14.8041	16.576	18.2132	19.0998	16.836	15.9814	17.9126	19.0187	18.268	16.8724	18.5633
	MDA-MB-231(kn)	MDA-MB-231(kn)-1	1	14.0154	14.501	18.5525	12.4885	21.9489	14.4577	17.4065	19.7085	19.5406	17.7383	16.8623	17.5361	19.6797	19.8387	19.3119	18.9498
	MDA-MB-231(kn)	MDA-MB-231(kn)-2	2	13.9125	14.5149	18.48	12.4671	22.0871	14.5326	17.183	19.4835	19.1971	17.6002	16.9055	17.425	19.4545	19.504	19.217	18.7681
	MDA-MB-231(kn)	MDA-MB-231(kn)-3	3	13.9166	14.3652	18.7051	12.3433	21.9956	14.7844	17.113	19.6541	18.9427	17.4523	16.8538	17.6341	19.2337	19.7739	19.2581	18.7624
	MDA-MB-468	MDA-MB-468-1	1	13.1479	13.9978	19.315	13.6831	20.618	16.3519	17.3276	19.0359	20.2081	18.0875	17.247	18.0887	20.4557	18.9168	17.6957	20.2431
	MDA-MB-468	MDA-MB-468-2	2	13.1124	14.0545	19.2814	13.6055	20.7159	16.2183	17.6052	19.2717	20.2824	18.347	17.3415	18.278	20.794	19.0197	17.5954	20.3255
	MDA-MB-468	MDA-MB-468-3	3	13.0786	14.0175	19.2115	13.2429	20.4732	16.1534	17.5477	19.136	20.4003	18.1687	17.4499	18.3684	20.5489	18.6389	17.2519	20.3575
	T-47D	T-47D-1	1	16.8133	15.844	20.0546	14.0991	18.7218	17.3025	19.1225	21.1113	20.5027	18.752	18.3028	19.7511	21.3711	18.6309	17.4973	19.43
	T-47D	T-47D-2	2	16.0336	15.1313	19.4922	13.7401	18.2828	17.012	18.7816	20.9885	20.2581	18.1521	17.8509	19.3519	21.096	18.3294	17.1824	19.3261
	T-47D	T-47D-3	3	15.9169	15.2347	19.2984	13.9143	18.0902	16.5661	18.7558	20.5149	20.285	17.9123	17.7449	19.271	21.0644	18.2809	17.3311	19.185
