# Supplementary material for: Public transcriptome database-based selection and validation of reliable reference genes for breast cancer research
Source: Biomed Eng Online. 2021 Dec 11;20:124. doi: 10.1186/s12938-021-00963-8 (PMC8665499; doi:10.1186/s12938-021-00963-8)
Supplement: Supplementary file 6 — Additional file 6: Table S4. Gene expression stability calculated by 5 algorithms in all BC tissue and cell line samples. [file 12938_2021_963_MOESM6_ESM.xlsx]

## Sheet: Table S4
Table S4 Gene expression stability calculated by 5 algorithms in all BC tissue and cell strain samples
Gene	geNorm	NormFinder	BestKeeper	ΔCt method	ComprFinder
THRAP3	0.552(5)	0.012(1)	1.768(8)	0.814(1)	0.064(1)
RHOA	0.596(6)	0.013(2)	1.736(6)	0.841(2)	0.101(2)
QRICH1	0.501(3)	0.017(3)	1.923(10)	0.854(3)	0.122(3)
YY1	0.537(4)	0.02(4)	1.903(9)	0.868(4)	0.151(4)
TRA2B	0.622(7)	0.025(6)	1.747(7)	0.881(5)	0.161(5)
RPL13A	0.819(12)	0.037(10)	1.45(2)	1.103(12)	0.267(6)
SF1	0.475(2)	0.029(7)	2.128(13)	0.95(7)	0.284(7)
SRSF3	0.658(8)	0.029(8)	2.011(11)	0.979(8)	0.291(8)
GUSB	0.777(11)	0.038(11)	1.661(5)	1.05(9)	0.307(9)
TARDBP	0.465(1)	0.022(5)	2.037(12)	0.931(6)	0.317(10)
DNAJC8	0.857(13)	0.046(12)	1.429(1)	1.148(13)	0.33(11)
RNF10	0.698(9)	0.033(9)	2.324(15)	1.099(11)	0.474(12)
GAPDH	0.733(10)	0.058(13)	2.316(14)	1.07(10)	0.549(13)
TUBA1A	0.93(14)	0.067(14)	1.528(3)	1.43(14)	0.574(14)
B2M	0.996(15)	0.071(15)	1.587(4)	1.482(15)	0.639(15)
ACTB	1.066(16)	0.103(16)	2.759(16)	1.554(16)	1(16)
