# Supplementary material for: Public transcriptome database-based selection and validation of reliable reference genes for breast cancer research
Source: Biomed Eng Online. 2021 Dec 11;20:124. doi: 10.1186/s12938-021-00963-8 (PMC8665499; doi:10.1186/s12938-021-00963-8)
Supplement: Supplementary file 7 — Additional file 7: Table S5. Relative expression levels of MAPK3 and MAPK9 genes normalized by 13 types of single or multiple gene combinations of RGs in 66 BC tissue samples. [file 12938_2021_963_MOESM7_ESM.xlsx]

## Sheet: Table S5
Table S5 Relative expression levels of MAPK3 and MAPK9 genes normalized by 13 types of single or multiple gene combinations of RGs in 66 BC tissue samples
Tatget gene	Level_No	Level	Sample name	Bio_rep_No	SF1+THRAP3+TRA2B+RHOA+QRICH1	SF1+THRAP3+TRA2B	THRAP3+RHOA+QRICH1	SF1+THRAP3	THRAP3+RHOA	SF1	TRA2B	THRAP3	RHOA	QRICH1	ACTB	GAPDH	ACTB+GAPDH
MAPK3	1	HR+HER2-_C	12C	1	0.235193	0.212892	0.221806	0.2026	0.122768	0.280811	0.235194	0.147271	0.102591	0.783902	0.0320361	0.0160395	0.0225526
			28C	2	0.405123	0.321403	0.417307	0.275705	0.199029	0.342556	0.438915	0.222613	0.1781	2.06442	0.0521144	0.0201649	0.0321229
			58C	3	0.440079	0.433141	0.371259	0.359447	0.17812	0.51337	0.633518	0.253836	0.126103	1.81744	0.0734617	0.0376217	0.0523379
			62C	4	0.540601	0.644014	0.420711	0.625586	0.216013	0.924732	0.682633	0.427477	0.11273	1.76073	0.0998415	0.0443298	0.066094
			66C	5	0.291674	0.266613	0.260318	0.226619	0.141659	0.32364	0.37119	0.160135	0.125457	0.958075	0.0577265	0.0302662	0.0416161
			88C	6	0.308881	0.289193	0.268426	0.236906	0.135174	0.336634	0.434472	0.168101	0.109058	1.17201	0.0765442	0.035338	0.0517138
	2	HR+HER2-_P	12P	1	0.251578	0.224638	0.234894	0.209635	0.111481	0.301626	0.258164	0.146843	0.0850322	1.15966	0.0679161	0.040581	0.0523841
			28P	2	0.210542	0.200576	0.174821	0.169372	0.0850736	0.276052	0.282874	0.105497	0.068818	0.82245	0.061478	0.0241135	0.0381993
			58P	3	0.25486	0.227892	0.243795	0.21577	0.121309	0.291952	0.254356	0.160341	0.0922225	1.08127	0.0845604	0.0297325	0.0496861
			62P	4	0.232923	0.199145	0.208618	0.18018	0.0996891	0.310995	0.243754	0.106382	0.0934445	1.02363	0.0878874	0.0279389	0.0489719
			66P	5	0.303334	0.281832	0.271546	0.243977	0.143174	0.340694	0.377722	0.17605	0.116793	1.06939	0.0603402	0.0289174	0.0415473
			88P	6	0.22699	0.193781	0.212967	0.162793	0.110581	0.226216	0.276235	0.117971	0.103684	0.862803	0.0695837	0.0281623	0.0439431
	3	HR+HER2+_C	46C	1	0.312964	0.299188	0.302956	0.353701	0.143685	0.507833	0.215231	0.248388	0.0847766	1.51277	0.0682276	0.0136737	0.0297973
			47C	2	0.325517	0.317138	0.316128	0.33449	0.155179	0.406504	0.28525	0.275933	0.0892707	1.46455	0.047231	0.0223568	0.0323135
			68C	3	0.533028	0.614504	0.406902	0.553643	0.200887	0.857796	0.758675	0.36177	0.114212	1.85957	0.103369	0.0858576	0.0941769
			69C	4	0.355075	0.383449	0.305111	0.355456	0.140984	0.447179	0.44668	0.283422	0.072224	1.60225	0.0512491	0.0263762	0.036627
			71C	5	0.254634	0.285645	0.208254	0.308415	0.104904	0.492153	0.245311	0.196027	0.0576717	0.909984	0.037252	0.0138619	0.0225005
			73C	6	0.351511	0.400865	0.292632	0.38225	0.151408	0.489631	0.441047	0.299568	0.0788645	1.1954	0.0735055	0.0159803	0.0335301
	4	HR+HER2+_P	46P	1	0.246108	0.208804	0.230206	0.178348	0.123632	0.257588	0.287701	0.124622	0.122651	0.868102	0.0736497	0.0199736	0.0377231
			47P	2	0.247549	0.219895	0.242691	0.196658	0.123466	0.236061	0.275639	0.164204	0.0933616	1.03522	0.0558315	0.0224937	0.0351536
			68P	3	0.266066	0.23417	0.245582	0.211426	0.125466	0.313273	0.287826	0.144042	0.109419	1.02813	0.065749	0.0407104	0.0516348
			69P	4	0.200639	0.174162	0.173211	0.141055	0.0855629	0.234887	0.267826	0.0860972	0.0850322	0.785524	0.0661104	0.0344988	0.0475816
			71P	5	0.245135	0.238016	0.213296	0.248856	0.095253	0.423293	0.21781	0.148668	0.0617647	1.20964	0.0648416	0.0218218	0.0372501
			73P	6	0.31602	0.28322	0.285941	0.247609	0.141885	0.363445	0.371824	0.170239	0.118509	1.28152	0.0692767	0.0288049	0.0443656
	5	HR-HER2-_C	1C	1	0.227743	0.191728	0.219725	0.194699	0.108223	0.312099	0.185931	0.123225	0.0951574	1.00737	0.0459875	0.0103992	0.0214005
			64C	2	0.248142	0.186213	0.287838	0.189349	0.098606	0.220401	0.180106	0.162927	0.0607286	3.1593	0.0473292	0.015135	0.0264224
			6C	3	0.199801	0.189045	0.174402	0.188977	0.0745722	0.320569	0.189181	0.113655	0.0496063	1.13885	0.0257218	0.0160748	0.0202839
			91C	4	0.227489	0.219795	0.189293	0.191546	0.0884365	0.311987	0.290604	0.119577	0.0658541	0.993664	0.0205152	0.00512172	0.0100256
			93C	5	0.355006	0.327595	0.338279	0.394316	0.141767	0.652376	0.22771	0.242377	0.0846304	2.28527	0.0651034	0.00385776	0.01451
			99C	6	0.216799	0.233631	0.195552	0.270056	0.0929169	0.369224	0.17561	0.198823	0.045217	0.981445	0.023803	0.00941161	0.0148305
	6	HR-HER2-_P	1P	1	0.622069	0.616348	0.532291	0.521722	0.240401	0.718671	0.864232	0.380886	0.153572	2.92026	0.196641	0.0875938	0.130594
			64P	2	0.208062	0.179311	0.195323	0.160781	0.0913423	0.234297	0.22355	0.111337	0.0751358	1.00706	0.0582269	0.0214245	0.0349997
			6P	3	0.394984	0.373388	0.355406	0.316581	0.158901	0.411617	0.522052	0.24451	0.104478	2.02014	0.0583732	0.0469839	0.0523484
			91P	4	0.297519	0.309402	0.246974	0.303317	0.118821	0.485623	0.321963	0.191896	0.0746159	1.18255	0.088061	0.0414692	0.0601487
			93P	5	0.248705	0.248492	0.210407	0.238109	0.104965	0.380383	0.270727	0.150981	0.0735749	0.928272	0.0393553	0.0221699	0.0294543
			99P	6	0.234894	0.220335	0.209075	0.198716	0.102266	0.289208	0.271444	0.137746	0.0763674	0.969926	0.0486044	0.0221514	0.0326295
	7	HR-HER2+_C	50C	1	0.253227	0.196596	0.277258	0.179562	0.106441	0.207429	0.23606	0.155655	0.0735079	2.2906	0.041832	0.0340507	0.0377263
			51C	2	0.226031	0.241346	0.201334	0.235416	0.0991726	0.286008	0.253689	0.194263	0.0522177	0.925941	0.0205235	0.0273586	0.0236764
			53C	3	0.270398	0.251808	0.240636	0.246487	0.11436	0.396998	0.262821	0.155154	0.0847966	1.18968	0.0428445	0.0309008	0.0363515
			54C	4	0.239617	0.217851	0.223831	0.211092	0.106662	0.30427	0.232073	0.147772	0.0775702	1.11292	0.0447447	0.0193372	0.0292091
			87C	5	0.295064	0.280028	0.262344	0.298309	0.122804	0.508049	0.246966	0.178587	0.0853227	1.36819	0.0425386	0.0131037	0.0232578
			89C	6	0.275998	0.291493	0.230996	0.267925	0.108492	0.379086	0.345517	0.190832	0.0630166	1.18293	0.0348652	0.0269155	0.0306139
	8	HR-HER2+_P	50P	1	0.226344	0.198482	0.216359	0.175029	0.101637	0.22927	0.256018	0.134235	0.0773442	1.10062	0.0371743	0.03303	0.0350366
			51P	2	0.222787	0.209575	0.196853	0.197847	0.099674	0.307168	0.235299	0.128898	0.0773933	0.839444	0.0568761	0.0220091	0.0351118
			53P	3	0.376616	0.368092	0.320078	0.3275	0.14982	0.498659	0.466114	0.21728	0.104167	1.62768	0.113097	0.0477331	0.0730355
			54P	4	0.31	0.286819	0.275577	0.265903	0.12711	0.411053	0.334069	0.173964	0.0934516	1.45608	0.0843959	0.0455533	0.0618065
			87P	5	0.44014	0.4362	0.383394	0.387928	0.170371	0.532405	0.552849	0.28429	0.10371	2.19667	0.100415	0.0556134	0.0745177
			89P	6	0.241112	0.221631	0.205322	0.220824	0.0864438	0.427115	0.223255	0.117254	0.0641248	1.35317	0.0467309	0.0168395	0.0277847
	9	NAC_C	20C	1	0.20236	0.205165	0.173252	0.192549	0.0796488	0.281788	0.23312	0.132821	0.0486276	0.934673	0.0353265	0.019526	0.0261748
			38C	2	0.716595	0.64976	0.696424	0.610303	0.342508	0.759153	0.737077	0.492191	0.240495	3.20615	0.207726	0.138912	0.169616
			40C	3	0.243953	0.230336	0.212209	0.216339	0.0911739	0.348184	0.261312	0.136419	0.0616262	1.34376	0.0524589	0.0386432	0.0449846
			48C	4	0.134741	0.151266	0.130952	0.196981	0.0785643	0.221721	0.0903908	0.175157	0.0367222	0.383835	0.171537	0.0377171	0.0788923
			67C	5	0.263276	0.24896	0.23196	0.232133	0.112872	0.355321	0.286654	0.153523	0.0835496	1.10019	0.0371936	0.0250912	0.0305009
			76C	6	0.219677	0.215794	0.189123	0.230946	0.0928577	0.407405	0.188585	0.133702	0.0650977	0.877189	0.0632119	0.0191921	0.034352
	10	NAC_P	20P	1	0.190049	0.180347	0.163779	0.160346	0.076903	0.248067	0.228772	0.104916	0.0567393	0.838175	0.052155	0.0231043	0.0345031
			38P	2	0.241292	0.207757	0.231201	0.182386	0.113622	0.244924	0.270356	0.136475	0.0947789	1.0467	0.142442	0.0518582	0.0853001
			40P	3	0.303709	0.285025	0.275733	0.250996	0.127336	0.335114	0.368649	0.188941	0.0866554	1.45265	0.0523577	0.0411832	0.0464127
			48P	4	0.406516	0.382565	0.360763	0.314401	0.1694	0.416534	0.57005	0.238329	0.121192	1.80623	0.138266	0.0705145	0.0984132
			67P	5	0.237846	0.213306	0.192723	0.191758	0.0875026	0.407491	0.264517	0.0934337	0.0819717	1.06334	0.0807079	0.0362845	0.0538137
			76P	6	0.219906	0.185364	0.197165	0.164469	0.0959116	0.285142	0.2361	0.0966469	0.0951823	0.924712	0.0997636	0.0267501	0.0508966
	11	benign tumor	82B	1	0.160013	0.147803	0.134408	0.142056	0.0573641	0.273362	0.160055	0.0759316	0.0435823	0.868295	0.0813538	0.0154761	0.0345661
			83B	2	0.184232	0.168063	0.165367	0.153801	0.080039	0.234231	0.200957	0.102027	0.0630147	0.779129	0.0633049	0.0363699	0.0478663
			84B	3	0.309165	0.300409	0.266447	0.256881	0.132365	0.363738	0.412706	0.182739	0.0965049	1.1877	0.147098	0.0473912	0.0826148
			85B	4	0.178083	0.184023	0.157447	0.182427	0.0748491	0.246209	0.18726	0.135908	0.0421562	0.777956	0.0389209	0.0308575	0.0346394
			92B	5	0.250918	0.267784	0.194453	0.242435	0.0907928	0.42079	0.327383	0.142532	0.0586846	1.01716	0.0849623	0.0351604	0.0542482
			94B	6	0.247525	0.257596	0.212528	0.263135	0.100639	0.395842	0.246889	0.17683	0.0585426	1.07091	0.0463306	0.0152723	0.0262782
MAPK9	1	HR+HER2-_C	12C	1	0.149484	0.13531	0.140976	0.128769	0.078029	0.178479	0.149485	0.0936029	0.0652052	0.498234	0.0203616	0.0101944	0.014334
			28C	2	0.24229	0.19222	0.249577	0.16489	0.119032	0.204871	0.2625	0.133137	0.106516	1.23466	0.0311678	0.0120599	0.0192116
			58C	3	0.20268	0.199485	0.170985	0.165545	0.0820342	0.236435	0.291769	0.116905	0.0580774	0.837029	0.0338331	0.0173269	0.0241044
			62C	4	0.383826	0.45725	0.298705	0.444166	0.153369	0.656559	0.484669	0.303509	0.0800384	1.25012	0.0708874	0.0314741	0.0469267
			66C	5	0.237222	0.21684	0.21172	0.184312	0.115213	0.263221	0.301894	0.13024	0.102036	0.779215	0.0469497	0.0246159	0.033847
			88C	6	0.289517	0.271064	0.251599	0.222055	0.1267	0.315531	0.407236	0.157563	0.102221	1.09854	0.0717457	0.0331227	0.0484719
	2	HR+HER2-_P	12P	1	0.14336	0.128008	0.133852	0.119459	0.0635267	0.171879	0.147113	0.0836775	0.0484549	0.660822	0.0387014	0.0231248	0.0298507
			28P	2	0.237794	0.226538	0.19745	0.191295	0.0960857	0.311785	0.319489	0.119153	0.0777259	0.92891	0.0694358	0.0272348	0.0431439
			58P	3	0.138252	0.123623	0.13225	0.117047	0.0658056	0.158373	0.137979	0.0869789	0.0500273	0.586548	0.0458709	0.0161288	0.0269529
			62P	4	0.133896	0.114479	0.119925	0.103577	0.0573065	0.178776	0.140122	0.0611537	0.0537168	0.588434	0.0505223	0.0160607	0.0281516
			66P	5	0.190064	0.176591	0.170146	0.152872	0.0897102	0.213474	0.236675	0.11031	0.0731803	0.670061	0.0378082	0.0181192	0.0260329
			88P	6	0.0970771	0.0828747	0.09108	0.0696217	0.0472925	0.0967458	0.118138	0.0504526	0.0443427	0.368996	0.0297589	0.0120442	0.0187932
	3	HR+HER2+_C	46C	1	0.194781	0.186207	0.188552	0.220135	0.089426	0.316063	0.133954	0.15459	0.0527629	0.941513	0.0424632	0.00851017	0.0185451
			47C	2	0.36863	0.359142	0.357998	0.378793	0.175732	0.460344	0.323031	0.312479	0.101094	1.65852	0.0534866	0.0253179	0.0365933
			68C	3	0.149305	0.172126	0.113976	0.155079	0.0562698	0.240274	0.21251	0.101334	0.0319916	0.520877	0.0289543	0.0240493	0.0263796
			69C	4	0.211644	0.228557	0.181863	0.211872	0.0840344	0.266544	0.266246	0.168935	0.0430495	0.955031	0.0305473	0.0157217	0.0218317
			71C	5	0.213547	0.239553	0.17465	0.25865	0.0879767	0.41274	0.205728	0.164397	0.0483659	0.763151	0.031241	0.0116252	0.0188699
			73C	6	0.336294	0.383511	0.279964	0.365703	0.144854	0.468435	0.421954	0.2866	0.0754505	1.14365	0.0703235	0.0152885	0.0320786
	4	HR+HER2+_P	46P	1	0.117223	0.0994546	0.109649	0.0849483	0.0588866	0.122691	0.137033	0.059358	0.0584192	0.413482	0.0350798	0.00951355	0.0179678
			47P	2	0.164394	0.14603	0.161168	0.130599	0.0819922	0.156766	0.183049	0.109046	0.0620003	0.687477	0.037077	0.0149378	0.0233451
			68P	3	0.135917	0.119623	0.125453	0.108005	0.064093	0.160032	0.147033	0.0735823	0.0558955	0.52521	0.0335872	0.0207965	0.0263771
			69P	4	0.140084	0.121599	0.120935	0.0984831	0.0597393	0.163996	0.186993	0.0601123	0.0593687	0.548445	0.0461576	0.0240867	0.033221
			71P	5	0.178491	0.173308	0.155309	0.181201	0.0693572	0.308215	0.158595	0.108251	0.0449731	0.88078	0.0472135	0.0158893	0.0271232
			73P	6	0.167456	0.150076	0.151518	0.131206	0.0751837	0.192587	0.197026	0.0902083	0.062797	0.679069	0.0367091	0.0152635	0.023509
	5	HR-HER2-_C	1C	1	0.1402	0.118029	0.135264	0.119858	0.0666225	0.19213	0.11446	0.0758579	0.0585795	0.620142	0.0283102	0.00640181	0.0131743
			64C	2	0.16549	0.124189	0.191964	0.12628	0.0657619	0.146989	0.120116	0.108659	0.0405009	2.10699	0.0315646	0.0100938	0.0176215
			6C	3	0.210533	0.199199	0.183769	0.199127	0.0785777	0.337788	0.199342	0.11976	0.0522708	1.20003	0.0271034	0.0169382	0.0213734
			91C	4	0.296927	0.286885	0.247072	0.250013	0.115431	0.407218	0.379308	0.156077	0.0859553	1.29697	0.0267772	0.00668506	0.0130858
			93C	5	0.193489	0.178549	0.184372	0.214914	0.0772674	0.355565	0.124109	0.132103	0.0461261	1.24554	0.0354833	0.00210259	0.00790837
			99C	6	0.129302	0.13934	0.116629	0.161065	0.0554168	0.22021	0.104736	0.11858	0.026968	0.585347	0.0141964	0.0056132	0.0088451
	6	HR-HER2-_P	1P	1	0.0910333	0.0901961	0.0778952	0.0763486	0.0351802	0.10517	0.126471	0.0557386	0.0224736	0.42735	0.0287763	0.0128184	0.019111
			64P	2	0.155015	0.133594	0.145523	0.119788	0.0680537	0.174561	0.166554	0.0829508	0.0559791	0.750302	0.0433814	0.0159621	0.0260762
			6P	3	0.177237	0.167547	0.159478	0.142056	0.0713022	0.184701	0.234256	0.109717	0.0468813	0.906479	0.0261933	0.0210826	0.0234898
			91P	4	0.175943	0.18297	0.146052	0.179371	0.0702669	0.287181	0.190398	0.113481	0.0441253	0.699321	0.0520763	0.0245235	0.0355699
			93P	5	0.14026	0.14014	0.118662	0.134284	0.0591964	0.214521	0.15268	0.0851476	0.0414934	0.52351	0.0221949	0.012503	0.0166111
			99P	6	0.132309	0.124109	0.117766	0.111931	0.0576036	0.162903	0.152897	0.0775889	0.0430157	0.546333	0.0273775	0.0124773	0.0183793
	7	HR-HER2+_C	50C	1	0.214815	0.166775	0.235201	0.152324	0.0902949	0.175964	0.200252	0.132044	0.0623575	1.94314	0.0354865	0.0288856	0.0320036
			51C	2	0.216427	0.231091	0.19278	0.225413	0.094959	0.273856	0.24291	0.186009	0.0499991	0.8866	0.0196515	0.0261962	0.0226704
			53C	3	0.21022	0.195768	0.187082	0.19163	0.0889091	0.308645	0.20433	0.120624	0.0659249	0.924911	0.0333093	0.0240237	0.0282614
			54C	4	0.1649	0.149922	0.154037	0.14527	0.0734034	0.209394	0.159709	0.101694	0.0533826	0.765892	0.0307926	0.0133076	0.0201012
			87C	5	0.329301	0.31252	0.292785	0.332923	0.137054	0.567	0.275623	0.199309	0.095223	1.52694	0.0474745	0.0146242	0.0259565
			89C	6	0.222758	0.235264	0.186437	0.216242	0.0875636	0.30596	0.278867	0.154021	0.0508608	0.954745	0.0281397	0.0217235	0.0247085
	8	HR-HER2+_P	50P	1	0.159128	0.13954	0.152108	0.123051	0.0714542	0.161185	0.17999	0.0943718	0.0543757	0.773775	0.0261349	0.0232213	0.024632
			51P	2	0.150326	0.141411	0.132827	0.133498	0.0672552	0.207262	0.158768	0.0869744	0.0522213	0.566416	0.0383772	0.0148507	0.0236917
			53P	3	0.183735	0.179576	0.156152	0.159773	0.0730905	0.243274	0.227396	0.106001	0.0508187	0.794075	0.0551751	0.0232869	0.0356308
			54P	4	0.114248	0.105705	0.101562	0.0979966	0.0468455	0.151491	0.123119	0.0641131	0.0344409	0.536629	0.0311035	0.0167883	0.0227783
			87P	5	0.163033	0.161573	0.142013	0.143693	0.0631073	0.197209	0.204781	0.105304	0.0384153	0.813671	0.0371947	0.0205998	0.0276022
			89P	6	0.176275	0.162033	0.150109	0.161443	0.0631983	0.31226	0.16322	0.0857232	0.0468811	0.989293	0.0341645	0.0123112	0.0203132
	9	NAC_C	20C	1	0.162787	0.165044	0.139371	0.154895	0.0640729	0.226683	0.187532	0.106847	0.0391182	0.751892	0.0284182	0.0157076	0.0210562
			38C	2	0.276233	0.25047	0.268458	0.23526	0.13203	0.292639	0.284129	0.18973	0.0927062	1.23591	0.0800745	0.0535478	0.0653839
			40C	3	0.202831	0.191509	0.176437	0.179871	0.0758049	0.289492	0.217263	0.113423	0.051238	1.11724	0.043616	0.0321292	0.0374016
			48C	4	0.0371189	0.0416713	0.0360751	0.0542651	0.0216432	0.0610805	0.0249012	0.0482528	0.0101164	0.105741	0.0472556	0.0103905	0.0217336
			67C	5	0.119865	0.113347	0.105607	0.105686	0.0513887	0.161771	0.130508	0.0698965	0.0380387	0.500898	0.0169336	0.0114236	0.0138865
			76C	6	0.193525	0.190104	0.166607	0.203452	0.0818028	0.358903	0.166133	0.117784	0.0573477	0.772759	0.0556864	0.0169072	0.0302624
	10	NAC_P	20P	1	0.138381	0.131317	0.119253	0.116753	0.0559957	0.180626	0.166576	0.076393	0.0413139	0.610304	0.0379759	0.0168231	0.0251229
			38P	2	0.122211	0.105226	0.1171	0.0923761	0.0575481	0.124051	0.136932	0.0691229	0.0480043	0.530141	0.072145	0.0262655	0.0432034
			40P	3	0.152065	0.14271	0.138058	0.125672	0.0637562	0.167789	0.18458	0.0946017	0.0433878	0.727334	0.0262152	0.0206202	0.0232385
			48P	4	0.266948	0.25122	0.236903	0.206459	0.111241	0.273527	0.374336	0.156504	0.0795837	1.1861	0.0907956	0.0463049	0.0646253
			67P	5	0.147173	0.131988	0.119252	0.118655	0.0541443	0.252145	0.163676	0.0578143	0.0507219	0.657967	0.0499399	0.0224519	0.0332985
			76P	6	0.141881	0.119595	0.127209	0.106114	0.0618811	0.183971	0.152329	0.0623555	0.0614105	0.596614	0.0643663	0.0172589	0.0328379
	11	benign tumor	82B	1	0.294214	0.271764	0.247134	0.261197	0.105475	0.502627	0.294292	0.139614	0.0801343	1.59652	0.149584	0.0284558	0.0635563
			83B	2	0.157783	0.143935	0.141626	0.131721	0.0685484	0.200604	0.172107	0.0873794	0.0539682	0.667275	0.0542167	0.0311486	0.0409945
			84B	3	0.146109	0.141971	0.125921	0.1214	0.062555	0.1719	0.195042	0.0863614	0.0456076	0.5613	0.0695175	0.0223968	0.0390432
			85B	4	0.153584	0.158707	0.135787	0.157331	0.0645521	0.212338	0.161499	0.117211	0.0363568	0.670933	0.0335666	0.0266124	0.0298741
			92B	5	0.197941	0.211246	0.153397	0.191249	0.0716234	0.331947	0.258261	0.112439	0.0462944	0.802405	0.0670239	0.0277368	0.0427946
			94B	6	0.236192	0.245802	0.202798	0.251088	0.0960316	0.377718	0.235585	0.168734	0.0558622	1.02188	0.0442094	0.0145731	0.025075
