# Supplementary material for: Public transcriptome database-based selection and validation of reliable reference genes for breast cancer research
Source: Biomed Eng Online. 2021 Dec 11;20:124. doi: 10.1186/s12938-021-00963-8 (PMC8665499; doi:10.1186/s12938-021-00963-8)
Supplement: Supplementary file 8 — Additional file 8: Table S6. Relative expression levels of FAAH and HIF1A genes normalized by 13 types of single or multiple gene combinations of RGs in 21 BC cell strain samples. [file 12938_2021_963_MOESM8_ESM.xlsx]

## Sheet: Table S6
Table S6 Relative expression levels of FAAH and HIF1A genes normalized by 13 types of single or multiple gene combinations of RGs in 21 BC cell strain samples
Tatget gene	Level_No	Level	Sample name	Bio_rep_No	SF1+THRAP3+TRA2B+RHOA+QRICH1	SF1+TRA2B+THRAP3	THRAP3+RHOA+QRICH1	SF1+THRAP3	THRAP3+RHOA	SF1	TRA2B	THRAP3	RHOA	QRICH1	ACTB	GAPDH	ACTB+GAPDH
FAAH	1	MCF-10A	MCF-10A-1	1	0.0174518	0.0151046	0.0176825	0.0171118	0.00954288	0.0122812	0.0240573	0.0118124	0.00773816	0.0668725	0.000296465	0.000556197	0.000403806
			MCF-10A-2	2	0.0208707	0.017561	0.0213852	0.0201238	0.0112623	0.0138685	0.0295362	0.0134325	0.00946696	0.0856753	0.000360878	0.000668589	0.00048855
			MCF-10A-3	3	0.0196751	0.0173356	0.0197191	0.0196094	0.0103925	0.0142549	0.0271967	0.0135968	0.00798977	0.0787285	0.000380989	0.000587062	0.000471708
	2	MCF-7	MCF-7-1	1	0.0623416	0.0471584	0.0742069	0.0482205	0.0419981	0.0362331	0.0646152	0.0451093	0.0391178	0.251434	0.00217659	0.00522866	0.00333972
		MCF-7-2	MCF-7-2	2	0.0756689	0.0585806	0.089324	0.0592386	0.0488079	0.0464895	0.0758533	0.0572881	0.0416703	0.328075	0.00261578	0.00557435	0.00378998
		MCF-7-3	MCF-7-3	3	0.0631901	0.047318	0.0759308	0.0482126	0.0420421	0.0356817	0.0656417	0.0455822	0.0387977	0.270533	0.00218185	0.00510649	0.00330641
	3	MDA-MB-468	MDA-MB-468-1	1	0.150734	0.124959	0.170607	0.12546	0.0923204	0.0732052	0.220273	0.123965	0.0692315	0.640032	0.00403972	0.00728089	0.0053984
		MDA-MB-468-2	MDA-MB-468-2	2	0.174506	0.14503	0.19922	0.143424	0.104152	0.0886821	0.236392	0.1483	0.073869	0.808653	0.0039389	0.00756766	0.00542887
		MDA-MB-468-3	MDA-MB-468-3	3	0.173518	0.138529	0.204775	0.135884	0.111957	0.0936284	0.199472	0.143989	0.0874895	0.749628	0.00422734	0.00810391	0.00582012
	4	T-47D	T-47D-1	1	0.0425713	0.0328972	0.0497127	0.0338487	0.0265744	0.0401801	0.0285782	0.0310794	0.0227653	0.19095	0.00810728	0.00414077	0.00576517
		T-47D-2	T-47D-2	2	0.0462537	0.0353351	0.0520709	0.0388009	0.0264419	0.0454274	0.0332044	0.0293644	0.0238312	0.225953	0.00676186	0.00361783	0.00492369
		T-47D-3	T-47D-3	3	0.0427746	0.0323823	0.046907	0.0372939	0.0231425	0.0440118	0.0316682	0.0245281	0.0218412	0.218031	0.0061515	0.00383372	0.00484369
	5	MDA-MB-231	MDA-MB-231-1	1	0.0112994	0.0104619	0.0107826	0.0121256	0.00607122	0.0060573	0.0253149	0.00782974	0.00473371	0.0371302	0.00030841	0.000806834	0.000492441
		MDA-MB-231-2	MDA-MB-231-2	2	0.00911092	0.00881266	0.00871886	0.00973523	0.00491394	0.00518451	0.0189157	0.00723902	0.00337779	0.0299345	0.000239199	0.000499786	0.000343133
		MDA-MB-231-3	MDA-MB-231-3	3	0.0139372	0.0129766	0.0132673	0.0150114	0.0071404	0.00719694	0.0327855	0.0097465	0.00527334	0.0506136	0.000374958	0.00084314	0.000557266
	6	MDA-MB-231(ov)	MDA-MB-231(ov)-1	1	0.00663477	0.00619225	0.00616546	0.00741255	0.00329707	0.00362786	0.0158066	0.00435433	0.00251249	0.0238478	0.000183322	0.00030618	0.000236073
		MDA-MB-231-过-2	MDA-MB-231(ov)-2	2	0.00710927	0.00673874	0.00678268	0.00763147	0.00393153	0.0035821	0.0170849	0.00527416	0.00295198	0.0218231	0.000176567	0.000397399	0.000262462
		MDA-MB-231-过-3	MDA-MB-231(ov)-3	3	0.00589878	0.00554625	0.00562935	0.00632948	0.00316836	0.00357174	0.0115406	0.00427702	0.00236525	0.0194178	0.000153859	0.000317589	0.00021939
	7	MDA-MB-231(kn)	MDA-MB-231(kn)-1	1	0.0383602	0.0392254	0.0331865	0.0478221	0.0195828	0.0211596	0.114205	0.0266315	0.0145109	0.102286	0.00201693	0.00282405	0.0023832
		MDA-MB-231-敲-2	MDA-MB-231(kn)-2	2	0.0403709	0.0396272	0.0366418	0.0467543	0.0224654	0.0214558	0.107207	0.0286505	0.0177012	0.103594	0.0022233	0.00337561	0.00273347
		MDA-MB-231-敲-3	MDA-MB-231(kn)-3	3	0.0340414	0.0347194	0.0290538	0.0433383	0.0182851	0.0178165	0.112681	0.0225408	0.0148866	0.0774858	0.00194363	0.00265249	0.00226777
HIF1A	1	MCF-10A	MCF-10A-1	1	1.12145	0.970617	1.13627	1.0996	0.613224	0.789189	1.54592	0.759064	0.497253	4.29722	0.0190508	0.0357412	0.0259485
			MCF-10A-2	2	1.12519	0.946759	1.15293	1.08492	0.607178	0.747685	1.59237	0.724182	0.510388	4.61898	0.0194559	0.0360453	0.026339
			MCF-10A-3	3	1.28275	1.13022	1.28562	1.27847	0.677555	0.929373	1.77314	0.886468	0.520907	5.13284	0.0248392	0.0382745	0.0307538
	2	MCF-7	MCF-7-1	1	0.38941	0.29457	0.463525	0.301204	0.262336	0.226326	0.403612	0.281771	0.244345	1.57056	0.0135958	0.0326603	0.0208612
		MCF-7-2	MCF-7-2	2	0.403829	0.312632	0.476702	0.316144	0.260477	0.248105	0.404813	0.305734	0.222385	1.75086	0.0139598	0.0297491	0.0202263
		MCF-7-3	MCF-7-3	3	0.46571	0.348732	0.559608	0.355326	0.309849	0.262973	0.483778	0.335939	0.285938	1.99382	0.0160802	0.0376347	0.0243681
	3	MDA-MB-468	MDA-MB-468-1	1	0.815076	0.675702	0.922536	0.678407	0.49921	0.395848	1.1911	0.670327	0.37436	3.46089	0.0218442	0.0393704	0.0291911
		MDA-MB-468-2	MDA-MB-468-2	2	0.841572	0.69942	0.960759	0.691676	0.502284	0.427678	1.14002	0.715189	0.35624	3.89981	0.0189957	0.0364958	0.0261812
		MDA-MB-468-3	MDA-MB-468-3	3	0.496163	0.396115	0.58554	0.38855	0.320132	0.267724	0.570375	0.411725	0.25017	2.14351	0.0120878	0.0231725	0.0166422
	4	T-47D	T-47D-1	1	0.743953	0.574894	0.868753	0.591522	0.464401	0.702167	0.499418	0.543128	0.397835	3.33695	0.141679	0.0723619	0.100749
		T-47D-2	T-47D-2	2	0.741124	0.566175	0.834333	0.621707	0.423679	0.727884	0.532034	0.470505	0.381847	3.62045	0.108345	0.0579685	0.0788924
		T-47D-3	T-47D-3	3	0.59408	0.449744	0.651473	0.51796	0.321417	0.611262	0.439827	0.340661	0.303344	3.02815	0.0854357	0.053245	0.0672721
	5	MDA-MB-231	MDA-MB-231-1	1	1.39241	1.2892	1.32872	1.49422	0.748144	0.746429	3.11951	0.964843	0.583326	4.57548	0.0380047	0.0994246	0.0606825
		MDA-MB-231-2	MDA-MB-231-2	2	1.21569	1.17589	1.16338	1.29899	0.655678	0.691781	2.52397	0.965918	0.450706	3.99423	0.0319169	0.0666875	0.045785
		MDA-MB-231-3	MDA-MB-231-3	3	1.1642	1.08396	1.10824	1.25393	0.59645	0.601174	2.73863	0.814143	0.440492	4.22785	0.0313209	0.070429	0.0465494
	6	MDA-MB-231(ov)	MDA-MB-231(ov)-1	1	1.67899	1.56701	1.56023	1.87582	0.834356	0.918064	4	1.10191	0.63581	6.03491	0.0463914	0.0774817	0.0597406
		MDA-MB-231-过-2	MDA-MB-231(ov)-2	2	1.47141	1.39472	1.40381	1.57949	0.81371	0.741388	3.53606	1.09159	0.610973	4.51673	0.036544	0.0822498	0.0543218
		MDA-MB-231-过-3	MDA-MB-231(ov)-3	3	1.27294	1.19686	1.2148	1.36588	0.683722	0.770771	2.49043	0.922969	0.510414	4.19031	0.0332022	0.0685346	0.0473437
	7	MDA-MB-231(kn)	MDA-MB-231(kn)-1	1	1.42048	1.45251	1.22889	1.77085	0.725151	0.783537	4.22899	0.986164	0.537336	3.78765	0.074687	0.104575	0.0882496
		MDA-MB-231-敲-2	MDA-MB-231(kn)-2	2	1.38377	1.35827	1.25594	1.60257	0.770033	0.735425	3.67465	0.982033	0.606733	3.55081	0.0762066	0.115703	0.0936933
		MDA-MB-231-敲-3	MDA-MB-231(kn)-3	3	1.16302	1.18619	0.99262	1.48065	0.624707	0.608699	3.84974	0.770105	0.508599	2.6473	0.066404	0.0906221	0.077478
