# Supplementary material for: Public transcriptome database-based selection and validation of reliable reference genes for breast cancer research
Source: Biomed Eng Online. 2021 Dec 11;20:124. doi: 10.1186/s12938-021-00963-8 (PMC8665499; doi:10.1186/s12938-021-00963-8)
Supplement: Supplementary file 9 — Additional file 9: Table S7. P-value of t-test of target gene expression levels between different 11 levels of BC tissue samples. [file 12938_2021_963_MOESM9_ESM.xlsx]

## Sheet: Table S7
Table S7 P-value of t-test of target gene expression levels between different 11 levels of BC tissue samples
Tatget gene	Compared levels	SF1+THRAP3+TRA2B+RHOA+QRICH1	SF1+THRAP3+TRA2B	THRAP3+RHOA+QRICH1	SF1+THRAP3	THRAP3+RHOA	SF1	TRA2B	THRAP3	RHOA	QRICH1	ACTB	GAPDH	ACTB+GAPDH
MAPK3	1 vs. 2	0.0197968	0.0303105	0.0197777	0.0381498	0.00881017	0.0887739	0.023786	0.0279659	0.0223552	0.110033	0.41671	0.898407	0.627202
	3 vs. 4	0.0199122	0.00364248	0.0364589	0.0234068	0.0547357	0.00350635	0.24563	0.000367735	0.257649	0.0366464	0.569644	0.616452	0.555994
	5 vs. 6	0.206975	0.159933	0.378572	0.102318	0.159338	0.550425	0.0265642	0.407728	0.0855686	0.888451	0.044924	0.00195435	0.00276561
	7 vs. 8	0.350642	0.44698	0.515259	0.261926	0.467015	0.444729	0.215754	0.929944	0.146186	0.752533	0.0192563	0.194126	0.0357743
	9 vs. 10	0.963298	0.764159	0.986536	0.883388	0.870078	0.467075	0.500352	0.301297	0.527107	0.824214	0.647093	0.78786	0.694719
	1 vs. 3	0.863885	0.651	0.70461	0.950125	0.458384	0.31111	0.454036	0.21183	0.00641521	0.857277	0.913422	0.513325	0.627211
	1 vs. 5	0.0264446	0.0419045	0.0573748	0.0284495	0.00323367	0.448534	0.00150657	0.13905	0.00109598	0.83893	0.0449127	0.00194437	0.00177334
	1 vs. 7	0.035494	0.0898334	0.0401866	0.0677492	0.00253074	0.356082	0.0112072	0.198547	0.000656506	0.844652	0.0280058	0.425129	0.0824879
	1 vs. 9	0.227457	0.27937	0.24677	0.224219	0.173223	0.633302	0.0982249	0.505003	0.0830696	0.499215	0.627999	0.573054	0.584726
	1 vs. 11	0.0114459	0.0447159	0.00451294	0.0548199	0.00176453	0.217005	0.0199206	0.0417112	0.000427666	0.0694453	0.624889	0.863326	0.873978
	3 vs. 5	0.0188122	0.00504944	0.0731278	0.0144512	0.00893144	0.0476882	0.0208408	0.00352852	0.161497	0.93425	0.0473547	0.0257534	0.0104175
	3 vs. 7	0.0217453	0.00990191	0.0428805	0.0370652	0.00851057	0.0245687	0.132675	0.000571424	0.334445	0.649814	0.0282175	0.899704	0.33648
	3 vs. 9	0.246313	0.127257	0.315748	0.187384	0.303318	0.115149	0.276944	0.0862762	0.695978	0.401656	0.576246	0.334466	0.392572
	3 vs. 11	0.00802524	0.00766751	0.0041339	0.0330201	0.00415754	0.00737292	0.127084	0.000976621	0.0551685	0.0107017	0.549822	0.618598	0.539086
	5 vs. 7	0.458558	0.35181	0.700083	0.39305	0.296596	0.877712	0.035963	0.486948	0.476666	0.70184	0.819903	0.00454848	0.00735698
	5 vs. 9	0.823485	0.565636	0.968482	0.61691	0.601708	0.790524	0.542259	0.554983	0.701347	0.439097	0.0691139	0.00470104	0.00720581
	5 vs. 11	0.416367	0.84154	0.174805	0.793479	0.380036	0.619213	0.340169	0.394854	0.550723	0.0903957	0.0282825	0.003826	0.00160461
	7 vs. 9	0.948824	0.9017	0.885007	0.948232	0.900629	0.674981	0.840698	0.816203	0.972561	0.559927	0.0660865	0.284103	0.10757
	7 vs. 11	0.130713	0.334563	0.0398768	0.64566	0.0762019	0.7161	0.654298	0.100473	0.177625	0.0545986	0.0186229	0.588182	0.0661374
	9 vs. 11	0.517647	0.506863	0.4035	0.747082	0.324108	0.460725	0.963641	0.23524	0.468835	0.66169	0.897904	0.512433	0.664715
	2 vs. 4	0.755445	0.819074	0.748813	0.824559	0.762148	0.813266	0.936269	0.851019	0.757184	0.804645	0.30649	0.542571	0.32064
	2 vs. 6	0.206216	0.134981	0.272523	0.149348	0.384032	0.10049	0.244398	0.127022	0.828722	0.150556	0.922298	0.508332	0.757553
	2 vs. 8	0.197301	0.153727	0.264992	0.151728	0.575876	0.0695791	0.392958	0.198272	0.498175	0.0549695	0.788773	0.529815	0.819205
	2 vs. 10	0.676483	0.651185	0.834295	0.477374	0.869802	0.45155	0.577117	0.95777	0.674266	0.308135	0.326106	0.168478	0.188099
	2 vs. 11	0.296545	0.838388	0.134608	0.814646	0.101406	0.503018	0.395465	0.902627	0.0090315	0.526633	0.927023	0.750467	0.796555
	4 vs. 6	0.262225	0.165712	0.35437	0.177878	0.502234	0.168609	0.260838	0.166727	0.662327	0.194724	0.817319	0.354712	0.51942
	4 vs. 8	0.276664	0.201391	0.38104	0.192553	0.760966	0.142837	0.423149	0.268731	0.396096	0.0882932	0.88529	0.353759	0.513958
	4 vs. 10	0.834188	0.768611	0.987875	0.577341	0.69778	0.675149	0.615265	0.932355	0.530419	0.427992	0.163146	0.111958	0.0923154
	4 vs. 11	0.231019	0.730404	0.0968711	0.721458	0.0740978	0.712618	0.377582	0.790357	0.0110589	0.443982	0.763056	0.9378	0.836344
	6 vs. 8	0.778819	0.716873	0.799181	0.756529	0.690363	0.92452	0.652147	0.651643	0.766191	0.984221	0.92457	0.917323	0.916692
	6 vs. 10	0.380117	0.282788	0.406802	0.360786	0.380454	0.266075	0.493035	0.203745	0.888234	0.465879	0.467623	0.721424	0.569968
	6 vs. 11	0.0938988	0.151475	0.0656541	0.165404	0.0613335	0.26537	0.136969	0.147655	0.031944	0.100635	0.987042	0.457353	0.679723
	8 vs. 10	0.456665	0.387118	0.467586	0.466212	0.550974	0.243408	0.784015	0.322385	0.871385	0.349515	0.349184	0.604496	0.43398
	8 vs. 11	0.0805114	0.18905	0.0449211	0.188911	0.0697013	0.244865	0.200845	0.23197	0.0245175	0.0334489	0.901286	0.478922	0.721381
	10 vs. 11	0.262258	0.607236	0.18298	0.474585	0.204505	0.971456	0.282281	0.887186	0.0286957	0.179144	0.430259	0.216549	0.248654
MAPK9	1 vs. 2	0.0273453	0.038441	0.0178118	0.0542991	0.0110939	0.0954465	0.0374032	0.0231286	0.0210026	0.0646336	0.828943	0.766816	0.962249
	3 vs. 4	0.0156278	0.0025366	0.0470075	0.00425759	0.0559377	0.00269779	0.052309	0.00246976	0.82653	0.0450889	0.810454	0.8943	0.991445
	5 vs. 6	0.150404	0.278518	0.0613826	0.494582	0.141907	0.117374	0.721046	0.0589538	0.408587	0.040075	0.32835	0.0173056	0.0168337
	7 vs. 8	0.0118319	0.022356	0.00582672	0.0698581	0.00463874	0.128589	0.0693271	0.00390404	0.0383344	0.0416441	0.398752	0.439216	0.994246
	9 vs. 10	0.753189	0.95739	0.787051	0.7114	0.870277	0.841388	0.444276	0.440263	0.411926	0.691255	0.391356	0.554808	0.426259
	1 vs. 3	0.884039	0.678796	0.783861	0.951635	0.63259	0.339153	0.422549	0.330599	0.0591156	0.875014	0.922406	0.422802	0.591975
	1 vs. 5	0.151285	0.173937	0.190741	0.159175	0.0264079	0.776757	0.0314496	0.275912	0.0176405	0.51779	0.0860159	0.0114644	0.011499
	1 vs. 7	0.61642	0.674249	0.742897	0.536033	0.280204	0.929606	0.157867	0.98732	0.0597048	0.366931	0.260556	0.818209	0.615712
	1 vs. 9	0.123318	0.142035	0.116004	0.144686	0.0631998	0.34415	0.0741445	0.16175	0.0460875	0.305528	0.936356	0.99686	0.963832
	1 vs. 11	0.213234	0.381777	0.1108	0.461272	0.0284926	0.989148	0.121708	0.27629	0.00959696	0.692918	0.200268	0.350037	0.227403
	3 vs. 5	0.210639	0.0605614	0.419677	0.100234	0.175671	0.173121	0.107049	0.0411029	0.621407	0.619792	0.0513097	0.0273423	0.00685673
	3 vs. 7	0.755979	0.329277	0.971074	0.410527	0.766545	0.344345	0.62794	0.261772	0.571044	0.47563	0.205695	0.224159	0.892131
	3 vs. 9	0.147262	0.0747713	0.182491	0.115898	0.151012	0.088114	0.163583	0.0358283	0.389652	0.276312	0.99897	0.494816	0.65395
	3 vs. 11	0.291699	0.150169	0.292409	0.344739	0.203953	0.300988	0.506002	0.0429335	0.764497	0.598201	0.127304	0.0531682	0.0309934
	5 vs. 7	0.228697	0.217301	0.254292	0.283558	0.114263	0.689516	0.127042	0.152321	0.243032	0.90512	0.333884	0.004586	0.00259592
	5 vs. 9	0.436512	0.559018	0.343396	0.602529	0.519674	0.441266	0.759722	0.47171	0.581567	0.187837	0.122767	0.0189134	0.016719
	5 vs. 11	0.776389	0.482427	0.744115	0.368595	0.842833	0.776282	0.173098	0.973525	0.77625	0.343658	0.00584272	0.00162608	0.000314156
	7 vs. 9	0.167182	0.179629	0.14081	0.226999	0.149954	0.293221	0.206001	0.109835	0.212632	0.147957	0.334469	0.845308	0.684486
	7 vs. 11	0.334478	0.543427	0.14237	0.858787	0.13285	0.914264	0.776906	0.158984	0.259648	0.218513	0.0178432	0.345269	0.0173006
	9 vs. 11	0.351197	0.304768	0.427788	0.268588	0.451408	0.335237	0.242942	0.492675	0.455061	0.413121	0.194874	0.438039	0.235471
	2 vs. 4	0.945358	0.929985	0.970471	0.918578	0.986236	0.971105	0.87357	0.960125	0.960001	0.946343	0.401724	0.509641	0.406668
	2 vs. 6	0.722317	0.950281	0.551793	0.975922	0.370447	0.94832	0.894046	0.811075	0.0665727	0.91872	0.105099	0.464223	0.192763
	2 vs. 8	0.808798	0.624922	0.949288	0.664869	0.616408	0.45787	0.963166	0.579516	0.103308	0.283553	0.243482	0.966952	0.484201
	2 vs. 10	0.841442	0.820696	0.946597	0.723721	0.799568	0.727705	0.742845	0.970351	0.612786	0.482158	0.426053	0.217707	0.270637
	2 vs. 11	0.191166	0.0957094	0.280885	0.12648	0.41684	0.0825736	0.254143	0.0736747	0.522537	0.151367	0.178891	0.0975532	0.0899018
	4 vs. 6	0.690544	0.845094	0.487367	0.924105	0.265843	0.911072	0.978313	0.74651	0.0356019	0.85765	0.196223	0.967022	0.487646
	4 vs. 8	0.638896	0.404125	0.888263	0.411575	0.467441	0.376069	0.741601	0.485764	0.0338458	0.222294	0.523539	0.513706	0.859921
	4 vs. 10	0.737012	0.698537	0.905514	0.548728	0.760033	0.6629	0.542784	0.994397	0.50477	0.415641	0.156117	0.0918531	0.0811886
	4 vs. 11	0.0870138	0.0312165	0.179836	0.0411722	0.268507	0.0584497	0.0519116	0.04546	0.418042	0.122684	0.0585365	0.0355008	0.0179207
	6 vs. 8	0.455434	0.590074	0.428665	0.534318	0.548975	0.460226	0.794138	0.726562	0.47615	0.30795	0.476452	0.464864	0.398718
	6 vs. 10	0.547623	0.841674	0.508774	0.636731	0.514198	0.759838	0.582021	0.79044	0.147289	0.527778	0.0532511	0.0770885	0.044178
	6 vs. 11	0.0789351	0.0592612	0.1036	0.0648531	0.0891046	0.0750796	0.0854026	0.0715933	0.196961	0.161716	0.0229002	0.0266643	0.0110827
	8 vs. 10	0.993427	0.799472	0.985631	0.966861	0.844787	0.640359	0.716164	0.57613	0.274683	0.733082	0.105769	0.190384	0.095816
	8 vs. 11	0.158639	0.0924142	0.21251	0.125088	0.124268	0.170079	0.131239	0.0789169	0.378873	0.489332	0.0421775	0.0762943	0.0212329
	10 vs. 11	0.230467	0.111855	0.310242	0.170274	0.283304	0.0992578	0.412576	0.0835037	0.877446	0.36581	0.569775	0.819105	0.628288
Note: the code number of compared levels can be found in Table S5.
