# Supplementary material for: Public transcriptome database-based selection and validation of reliable reference genes for breast cancer research
Source: Biomed Eng Online. 2021 Dec 11;20:124. doi: 10.1186/s12938-021-00963-8 (PMC8665499; doi:10.1186/s12938-021-00963-8)
Supplement: Supplementary file 10 — Additional file 10: Table S8. P-value of t-test of target gene expression levels between different 7 levels of BC cell strain samples. [file 12938_2021_963_MOESM10_ESM.xlsx]

## Sheet: Table S8
Table S8 P-value of t-test of target gene expression levels between different 7 levels of BC cell strain samples
Target gene	Compared levels	SF1+THRAP3+TRA2B+RHOA+QRICH1	SF1+THRAP3+TRA2B	THRAP3+RHOA+QRICH1	SF1+THRAP3	THRAP3+RHOA	SF1	TRA2B	THRAP3	RHOA	QRICH1	ACTB	GAPDH	ACTB+GAPDH
FAAH	1 vs. 2	0.000108792	0.000207732	6.26489e-05	0.000293832	3.06554e-05	0.000387708	0.00028123	0.000121084	1.95452e-05	0.000269098	4.03801e-05	3.5914e-06	9.92689e-06
	1 vs. 3	7.12017e-06	5.5667e-06	8.64511e-06	6.53547e-06	6.43657e-06	3.02542e-05	1.10203e-05	4.91819e-06	1.90668e-05	2.31615e-05	6.22664e-06	2.25169e-06	2.44381e-06
	1 vs. 4	0.000155492	0.00022154	0.000121198	0.000515843	0.0001715	3.79462e-05	0.118549	0.000761426	0.000119228	0.000339484	1.11238e-05	1.01739e-05	7.20671e-06
	1 vs. 5	0.0159294	0.0211678	0.0110119	0.0296753	0.00952428	0.00167209	0.704052	0.0103901	0.0120345	0.014748	0.439767	0.449019	0.981192
	2 vs. 3	0.000320186	0.000305003	0.000424511	0.000262644	0.00036288	0.00246462	8.22864e-05	0.000411087	0.000883201	0.000823019	0.000936608	0.00085412	0.000731602
	2 vs. 4	0.00344989	0.0056266	0.00195893	0.0124179	0.0011786	0.358592	0.000305476	0.00635594	7.88198e-05	0.0380628	0.000407887	0.00251862	0.00499112
	2 vs. 5	0.000207075	0.00029842	0.000119127	0.000525569	7.36843e-05	0.000129219	0.00380462	0.000111952	8.45161e-05	0.000314975	0.000144008	0.000280057	0.000180788
	3 vs. 4	1.7218e-05	1.09557e-05	3.05626e-05	2.04453e-05	4.20168e-05	0.00125896	7.94919e-06	6.1194e-05	8.25462e-05	0.000133518	0.00301142	0.000166973	0.301072
	3 vs. 5	3.40448e-05	2.92983e-05	2.77635e-05	5.125e-05	2.00686e-05	2.6064e-05	0.000201061	1.12944e-05	4.61e-05	6.102e-05	3.89821e-05	0.000148962	7.09306e-05
	4 vs. 5	0.000416051	0.000565034	0.000257604	0.00109012	0.00024929	4.27733e-05	0.259663	0.000414297	0.000269626	0.000446313	3.37005e-05	0.000574688	9.86535e-05
	5 vs. 6	0.0151945	0.0119791	0.0137898	0.0180454	0.0124054	0.00511184	0.0536672	0.0066702	0.024925	0.0249572	0.0152911	0.017663	0.0139678
	5 vs. 7	0.000825338	0.000447605	0.00129753	0.000486553	0.000616419	0.00044065	0.000736623	0.000547403	0.00100784	0.00760422	0.000147557	0.00140489	0.000414795
	6 vs. 7	1.93584e-05	1.35234e-05	4.16253e-05	8.9069e-06	4.0009e-05	8.78924e-06	7.49666e-05	6.07695e-05	3.88869e-05	0.000195982	3.07208e-06	3.80344e-05	6.8593e-06
HIF1A	1 vs. 2	0.000125219	9.82565e-05	0.000246344	6.05597e-05	0.00024376	0.000105866	5.21641e-05	0.000290734	0.000664937	0.00034853	0.0210738	0.236738	0.0395746
	1 vs. 3	0.0422979	0.0410669	0.0742905	0.0226085	0.0673593	0.00640418	0.075919	0.178182	0.0228289	0.0917818	0.364016	0.476716	0.40593
	1 vs. 4	0.00353632	0.00251576	0.012412	0.000790442	0.0164618	0.0901798	6.55606e-05	0.0190105	0.0147193	0.00946871	0.000613704	0.00584798	0.00113161
	1 vs. 5	0.400246	0.109887	0.936391	0.106586	0.543277	0.105693	0.00202134	0.15152	0.653216	0.228612	0.010852	0.0041118	0.00467383
	2 vs. 3	0.0462944	0.0367992	0.0475694	0.0452847	0.0496	0.0690312	0.0364363	0.0243288	0.157191	0.0470227	0.42364	0.869994	0.715923
	2 vs. 4	0.0056453	0.00567018	0.0141642	0.00141786	0.0426115	0.000122209	0.187036	0.0669521	0.0316249	0.00183158	0.000200249	0.00615588	0.00054769
	2 vs. 5	0.000138865	4.87567e-05	0.000392889	3.97192e-05	0.000543837	0.000191017	2.64725e-05	0.000139369	0.00448897	0.000374418	0.000479	0.00398232	0.00144429
	3 vs. 4	0.948715	0.703488	0.871369	0.944444	0.690604	0.0140699	0.0617478	0.286843	0.518918	0.701647	0.00129795	0.028428	0.00392575
	3 vs. 5	0.0309581	0.0191638	0.0765584	0.0117312	0.0572555	0.0154325	0.0108102	0.0705424	0.0560389	0.154934	0.0233115	0.0132211	0.0165486
	4 vs. 5	0.00287012	0.00101116	0.0149843	0.00037247	0.0165501	0.980715	3.10794e-05	0.00841103	0.0675445	0.0185038	0.00173779	0.187673	0.0335125
	5 vs. 6	0.181518	0.16997	0.180443	0.185644	0.165302	0.127951	0.350073	0.191762	0.186559	0.33145	0.325298	0.877805	0.639618
	5 vs. 7	0.582013	0.20451	0.708135	0.0709101	0.552345	0.701539	0.0101742	0.956814	0.314241	0.0920013	0.00052018	0.118831	0.00760413
	6 vs. 7	0.354625	0.724657	0.152729	0.910995	0.341167	0.252167	0.298328	0.255385	0.523396	0.068113	0.00423267	0.026043	0.00560841
Note: the code number of compared levels can be found in Table S6.
